# Supplementary material for: A complete annotation of the chromosomes of the cellulase producer Trichoderma reesei provides insights in gene clusters, their expression and reveals genes required for fitness
Source: Biotechnol Biofuels. 2016 Mar 29;9:75. doi: 10.1186/s13068-016-0488-z (PMC4812632; doi:10.1186/s13068-016-0488-z)
Supplement: Supplementary file 2 — 10.1186/s13068-016-0488-z CAZyme clusters on T. reesei chromosome. * NG: not given for genes located at >200 kb from either chromosomal end. [file 13068_2016_488_MOESM2_ESM.xlsx]

## Sheet: Tabelle1
Supplementary Table S1. Z-curve analysis of AT rich regions in CEC
table 1	Chr end (')	Telomere	Scaffold	Segmentation point	GC
1	3	yes	45	3469	0.16
1	3	yes	69	2353_8462 (outside)	0.15
1	5		6	2225	0.18
2	3		5	2892	0.15
2	5		7	42985_47323	0.1
3	3	yes	28	14675_19633	0.12
3	5	yes	31	ND	0.46
4	3		19	ND	0.53
4	3	yes	64	2856	0.25
4	5		33	6117	0.17
5	5	yes	1	27974_61855	0.3
5	3		46	1087	0.22
6	3		29	ND	0.5
6	5		3	2498	0.18
7	3		22	ND	0.495
7	5		9	23634_25456	0.11
7	5		47	ND	0.272
ND, no segmentation point detected
