# Supplementary material for: A complete annotation of the chromosomes of the cellulase producer Trichoderma reesei provides insights in gene clusters, their expression and reveals genes required for fitness
Source: Biotechnol Biofuels. 2016 Mar 29;9:75. doi: 10.1186/s13068-016-0488-z (PMC4812632; doi:10.1186/s13068-016-0488-z)
Supplement: Supplementary file 3 — 10.1186/s13068-016-0488-z SSCP clusters in T. reesei. * CAZymes are indicated in italics; SSCPs in bold. [file 13068_2016_488_MOESM3_ESM.xlsx]

## Sheet: Tabelle1
Supplementary Table S2: CAZyme clusters on T. reesei chromosomes*
Chr	Number of genes on chromosome	CAZyme cluster	Numbers of the flanking genes of the cluster-holding region on the chromosome		Genes per region	Distance to nearer chromosome end, kb	Trire2 PI	Annotation
			5'	3'
1	1359	A	27	43	16	101.03	121127	GH3 β-xylosidase BXL1
							76672	GH3 β-glucosidase BGL1/CEL3a
							59391	GH27 α-galactosidase
							59689	GH2 β-mannosidase
		B	781	798	17	NG	120229	GH10 endo-ß-1,4-xylanase XYN3
							55319	GH54 α-L-arabinofuranosidase ABF3
							55733	GH92 α-1,2-mannosidase
2	1865	A	1806	1826	20	134.792	58887	GH78 α-L-rhamnosidase
							73005	GH79 β-glucuronidase
							58450	GH3 β-xylosidase XYL3b
							76227	GH3 β-glucosidase CEL3e
		B	1839	1852	13	58.791	105246	GH23 exo-ß-1,3-glucanase
							76210	GH62 α-L-arabinofuranosidase ABF2
							120873	GH71 α-1 3-glucanase
3	1726	A	369	380	11	NG	107850	CE1 poly(3-hydroxybutyrate) depolymerase
							71532	GH71 α-1 3-glucanase
							122081	GH7 endo-β-1,4-glucanase EGL1/CEL7b
		B	1459	1470	11	NG	68064	GH43 β-xylosidase/α-L-arabinofuranosidase
							67844	GH76 α-1,6-mannanase
							110894	GH30 endo-β-1 6-galactanase
		C	7	20	13	21	27219	GH27 α-galactosidase
							69944	GH31 α-xylosidase/α-glucosidase
							124043	GH18 chitinase CHI18-14
		D	1715	1719	4	17.5	69276	GH30 endo-β-1,4-xylanase
							123940	GH115 methylglurunoyl esterase CIP2
							69189	GH20 glucuronan lyase
							69245	GH2 β-mannosidase
4	1151	A	32	46	14	86.27	112140	GH28 exo-polygalacturonase PGX1
							70186	GH28 polygalacturonase/xylogalacturonan hydrolase
							82227	GH3 β-glucosidase CEL3c
							82235	GH31 α-glucosidase
		B	108	127	19	NG	103458	GH25 N,O-diacetylmuramidase
							122495	GH76 α-1,6-mannanase
							108671	GH3 β-glucosidase/glucan 1,4-β-glucosidase BGL3f
							108672	GH71 α-1 3-glucanase
		C	1019	1028	9	NG	123226	GH37 α,α-trehalase
							66804	GH69 α-glycosyltransferase
							123232	GH12 endo-ß-1,4-glucanase
		D	1068	1082	14	206.608	66792	GH16 glucan endo-1,3-β-glucosidase
							66832	GH3 β-glucosidase
							110259	PL7 alginate lyases
							66789	GH75 chitosanase
5	1075	A	16	37	21	72.788	103033	PL7 alignate lyase
							54242	GH55 β-1,3-glucanase
							71394	GH79 β-glucuronidase
							74198	GH92 α-1,2-mannosidase
		B	536	550	14	NG	73643	GH61 polysaccharide monooxygenase CEL61a
							73638	CIP1
							73632	CE5 acetyl xylan esterase AXE1
							71245	GH18 chitinase CHI18-1
6	1027	A	982	1000	18	85.15	69490	CE4 chitin deacetylase
							69557	GH3 β-N-acetylglucosaminidase
							23346	GH20 exochitinase
							69493	GH92 α-1,2-mannosidase
		B	4	13	9	12.573	72567	GH6 cellobiohydrolase CEL6A/CBH2
							57179	GH105/GH88 rhamnogalacturonyl hydrolase
							72568	GH79 ß-glucuronidase
							120312	GH5 endo-β-1,4-glucanase EGL2/CEL5a
		C	1010	1014	4	29	123989	GH7 cellobiohydrolase CBH1/CEL7a
							123992	swollenin
							111849	GH30 endo-β-1,4-xylanase XYN4
7	991	A	21	31	10	97.632	65215	CE4 imidase
							64906	GH5 endo-β-1,6-glucanase
							122780	GH28 exo-rhamnogalacturonase RGX1
		B	396	404	8	NG	103049	GH28 endo-polygalacturonase
							74223	GH11 endo-ß-1,4-xylanase XYN1
							73102	GH39 β-xylosidase
							73101	GH16 glucan endo-1,3-1,4-β-D-glucosidase
		C	977	989	12	6.8	110848	GH23 exo-ß-1,3-glucanase, distantly related
							72339	GH18 chitinase CHI18-9
							42152	GH75 chitosanase
* NG:not given for genes located at >200 kb from either chromosomal end
