# Supplementary material for: A complete annotation of the chromosomes of the cellulase producer Trichoderma reesei provides insights in gene clusters, their expression and reveals genes required for fitness
Source: Biotechnol Biofuels. 2016 Mar 29;9:75. doi: 10.1186/s13068-016-0488-z (PMC4812632; doi:10.1186/s13068-016-0488-z)
Supplement: Supplementary file 4 — 10.1186/s13068-016-0488-z Putative structure of the two PKS–NRPS products as predicted by antiSMASH [47] (A) and genomic organization of the two telomeric PKS–NRPS clusters (B). Abbreviations used: AT: Acyltransferase; KS: Keto-synthase; KR: Ketoreductase; DH: Dehydratase; cMT: carbon methyltransferase; C, condensation domain; A, activation domain; TD, thioesterase domain. The blue boxed domains do not specify any enzymatic function. R1–R3 in the chemical formulae specify a not-predictable substituent. Genes are indicated by Trire2: IDs, and shown in 5′→ 3′ order. [file 13068_2016_488_MOESM4_ESM.xlsx]

## Sheet: Tabelle1
Supplementary Table S3. SSCP clusters in T. reesei*
Chr	Cluster	Trire2 PI	Annotation
1	A	76852	GH2 β-galactosidase/β-glucuronidase
		121232	unknown protein
		106082	Epl1/Sm1 ceratoplatanin protein
		3372	IMP-specific 5'-nucleotidase
	B	106120	esterase/lipase
		76887	aspartyl protease
		121251	cell wall protein (Metarhizium adhesion Mad1)
		73179	GH71 α-1 3-glucanase
	C	106168	SSCP
		76919	calcium-spray protein
		59628	unknown protein
	D	55747	ABC transporter
		55782	dipeptidyl peptidase 5
		55179	arginase family protein
	E	108356	unknown protein
		78843	unknown protein
		29770	unknown protein
2	A	47330	SSCP
		121408	protein with ribosomal protein L27 domain
		106457	unknown protein
	B	108418	SSCP
		122375	MRSP1/expansin-like
		122374	MRSP1/expansin-like
		22564	SSCP
		108412	SSCP
	C	58117	GH89 α-N-acetylglucosaminidase
		104925	unknown protein
		104927	orphan protein
	D	76620	secreted glycerol-3-phosphate dehydrogenase
		58698	subtilisin like protease (SUB2)
		58525	unknown protein
		21960	phospholipase C
	E	105533	SSCP
		58802	GH95 α-L-fucosidase
		58899	MDR-type ABC transporters
	F	58880	MRSP1/expansin-like
		105247	dipeptidyl peptidase 5
		105246	GH23 exo-ß-1,3-glucanase
	G	121127	GH3 β-xylosidase BXL1
		76672	GH3 β-glucosidase BGL1/CEL3a
		105816	unknown protein
	H	59391	GH27 α-galactosidase
		59689	GH2 β-mannosidase
		121135	SSCP
3	A	78482	unknown protein
		62219	NADH-quinone oxidoreductase
		78476	unknown protein
	B	107850	CE1 poly(3-hydroxybutyrate) depolymerase
		122083	peptidase family M28
		107848	multicopper oxidase type 1, secreted
	C	60752	dipeptidyl peptidase 5
		77557	glycosyltransferase
		22210	zinc carboxypeptidase
		61055	orphan protein
		106936	ferric reductase
		60635	GH92 α-1,2-mannosidase
	D	107037	unknown protein
		3787	unknown protein
		60949	unknown protein
		107042	PTH11 GPCR
	E	43430	unknown secreted protein
		71123	unknown protein
		82662	Epl1/Sm1 ceratoplatanin-like protein
	F	69276	GH30 endo-β-1,4-xylanase
		123940	GH115 methylglurunoyl esterase CIP2
		69189	unknown protein
		69245	GH2 β-mannosidase
4	A	112114	orphan protein
		112115	unknown protein
		70161	unknown protein
		37827	cytochrome P450 monooxygenase
	B	124198	unknown protein
		70631	dipeptidyl peptidase 5
		32212	SSCP
		112396	orphan protein
	C	103458	GH25 N,O-diacetylmuramidase
		108655	unknown protein
		122495	GH76 α-1,6-mannanase
	D	64181	SSCP
		108671	GH3 β-glucosidase/glucan 1,4-β-glucosidase BGL3f
		108672	GH71 α-1 3-glucanase
	E	108684	Epl1/Sm1 ceratoplatanin-like protein
		108686	Aspartyl protease
		122506	orphan protein
		64274	unknown protein
	F	76620	secreted glycerol-3-phosphate dehydrogenase
		58698	subtilisin like protease (SUB2)
		58525	unknown protein
		21960	phospholipase C
	G	50323	OOC1
		66077	OOC1-related protein
		122975	orphan protein with collagen triple helix repeat
	H	66792	GH17 glucan endo-1,3-β-glucosidase
		80605	unknown protein
		123255	unknown protein
		123256	unknown protein
	I	110259	PL7 alginate lyase
		66789	GH75 chitosanase
		110261	orphan protein
	J	123283	GH54 α-L-arabinofuranosidase I ABF1
		72086	Carboxypeptidase Cps1
		28036	MFS permease
		66859	serine peptidase S28
5	A	102851	SSCP
		102850	orphan protein
		74060	SSCP
	B	73643	GH61 polysaccharide monooxygenase CEL61a
		73638	CIP1
		73632	CE5 acetyl xylan esterase AXE1
		102500	MRSP1/expansin-like
		73631	isoamyl alcohol oxidase
	C	109911	SSCP
		109910	orphan protein
		109907	orphan protein
		123079	secreted short chain dehydrogenase/reductase
		71092	phytase
6	D	120351	unknown protein
		56830	dipeptidyl peptidase 5
		30274	unknown protein
	E	122874	unknown protein
		65406	GH16 cell wall glucanosyltransferase
		79921	GH92 α-1,2-mannosidase
	F	123636	unknown protein
		111102	phospholipase C
		111103	unknown protein
		123639	GH64 endo-1,3-β-glucanase
	G	111764	orphan protein
		81984	palmitoyl protein thioesterase
		81990	unknown protein
	H	69555	aspartyl protease, aspergillopepsin-like
		123989	GH7 cellobiohydrolase CBH1/CEL7a
		123992	swollenin
		111849	GH30 endo-β-1,4-xylanase XYN4
	I	109253	SSCP
		109255	SSCP
		49976	GH5 endo-β-1,4-glucanase EGL5/CEL45a
	J	103050	unknown protein
		103049	GH28 endo-polygalacturonase
		74223	GH11 endo-ß-1,4-xylanase XYN1
7	A	72800	unknown protein
		124173	SSCP
		5979	integral membrane protein (Ptm1), putative
	B	121735	GH3 β-glucosidase CEL3b
		61584	unknown protein
		107208	orphan protein
	C	72339	GH18 chitinase CHI18-9
		110855	orphan protein
		5369	peptidase family M14
* CAZymes are indicated in italics; SSCPs in bold.
