# Supplementary material for: A complete annotation of the chromosomes of the cellulase producer Trichoderma reesei provides insights in gene clusters, their expression and reveals genes required for fitness
Source: Biotechnol Biofuels. 2016 Mar 29;9:75. doi: 10.1186/s13068-016-0488-z (PMC4812632; doi:10.1186/s13068-016-0488-z)
Supplement: Supplementary file 5 — 10.1186/s13068-016-0488-z Transposable elements in CEC regions of T. reesei chromosomes. [file 13068_2016_488_MOESM5_ESM.xlsx]

## Sheet: Tabelle1
Supplementary Table S4: Transposable elements in CEC regions of T. reesei chromosomes
Retrotransposons (Class I)
LTR53_MD	ERV	1
ERV1-2-I_BT	ERV/ERV1	1
RNIAP1a	ERV/ERV2	1
LTR1_AO	LTR	6
BEL-6-I_XT	LTR/BEL	2
Copia-59_MLP-LTR	LTR/Copia	16
DIRS-1_MLP-I	LTR/DIRS	1
Gypsy-70_BG-I	LTR/Gypsy	20
LMR1_LM	NonLTR	4
CR1-3_HM	NonLTR/CR1	3
MoTeR1	NonLTR/CRE	1
I-67_AAe	NonLTR/I	2
Jockey-8_DEu	NonLTR/Jockey	1
L1-1_AFC	NonLTR/L1	2
Penelope-2_GA	NonLTR/Penelope	1
BovB_VA	NonLTR/RTE	1
Tu-III	NonLTR/SINE/SINE2	1
Tad1-1_BG	NonLTR/Tad1	2
TREP60	Simple/Sat/MSAT	1
SAT-1_PGr	Simple/Sat/SAT	1
DNA transposons (Class II)
DNA-3N_PPa	DNA	3
CryptonF-3_PS	DNA/Crypton	1
EnSpm-37_SBi	DNA/EnSpm/CACTA	3
Harbinger-4B_PSt	DNA/Harbinger	4
hAT-26_HM	DNA/hAT	6
Helitron-6_PSt	DNA/Helitron	1
KolobokH-4_RIr	DNA/Kolobok	2
Mariner4_AO	DNA/Mariner	59
MULE-1_Cglob	DNA/MuDR	5
Polinton-3_SP	DNA/Polinton	1
Sola1-6_AP	DNA/Sola	1
Transib-1_LHu	DNA/Transib	1
